# Supplementary material for: Physicians′ and Hospital Administrators′ Perspectives of Diagnosis‐Related Groups (DRGs) in High‐Income Countries: A Systematic Review
Source: ScientificWorldJournal. 2026 Jul 3;2026:3811906. doi: 10.1155/tswj/3811906 (PMC13329831; doi:10.1155/tswj/3811906)
Supplement: Supplementary file 3 — Supporting Information 3 File S3. Data extraction form. This file includes the standardised data extraction sheet used to collect study characteristics and findings from the included articles, covering information on study design, setting, population, DRG system characteristics, outcomes assessed and key results extracted for synthesis. [file TSWJ-2026-3811906-s003.xlsx]

## Sheet: Data extraction
SL.no	Title name	author name	objective	sample size	study design	country/ population	health care providers perspective	counclusions	outcomes	additional findings
1	Case mix use in 25 countries: a migration success but international comparisons failure	Francis H. Roger France	To evaluate the implementation and evolution of case mix systems across 25 countries and highlight the challenges in international comparisons due to classification differences.	Data and experiences from 25 countries were analyzed.	Descriptive international overview	Data were drawn from 25 countries, including the USA, Australia, various European countries, and others from Asia, South America, and Africa	Case mix systems were assessed for their roles in hospital financing, resource allocation, quality of care benchmarking, and healthcare management.	The migration of case mix systems globally has been a success, but differences in coding and grouping hinder international comparisons. A universal classification system is essential for reliable comparisons while preserving the uniqueness of healthcare systems. Developing standardized tools is a public health priority for improving global healthcare analysis.	Case mix systems are globally adopted for healthcare management but face challenges in international comparisons due to non-standardized coding. Cultural and political differences further impact their implementation.	Developing a universal case mix tool with standardized coding is a public health priority, as current system differences hinder global comparisons and data reliability
2	Does managed care make a difference? Physicians' length of stay decisions under managed and non-managed care	Judith D. de Jong, Gert P. Westert, Cheryl M. Noetscher, Peter P. Groenewegen	To examine the influence of managed care versus non-managed care insurance on physicians' decisions regarding patient length of stay and variations in medical practices.	Data analyzed from 1999–2001 on seven Diagnosis Related Groups (DRGs) across hospitals in New York State.	Observational study using multilevel analysis	United States (New York State)	Analysis of healthcare management under varying insurance types to understand cost, care delivery, and practice standardization	Type of insurance does not significantly affect the average length of stay, though managed care patients showed less variation. This suggests hospitals may adopt universal policies for length of stay, independent of insurance type.	Managed care and non-managed care groups had similar average lengths of stay, but managed care showed less variation, especially for standardized procedures. Hospitals may adopt universal policies independent of insurance type.	Managed care insurance fosters patient selection, with managed care patients typically younger and healthier. Hospitals likely reduce length of stay universally to align with payment models rather than insurer demands. These trends emphasize the importance of understanding care management's impact on costs and practices.
3	Effects of DRG-based hospital payment in Poland on treatment of patients with stroke	Victor Bystrov, Anna Staszewska-Bystrova, Daniel Rutkowski, Tomasz Hermanowski	To evaluate how the Diagnosis Related Groups (DRG)-based hospital payment system in Poland influences the treatment of stroke patients, focusing on hospital behavior and outcomes	Data analyzed from 92,351 stroke admissions in 2013 across Polish hospitals.	Observational study using administrative data analysis	Poland	the article implies through its findings that the system's design incentivizes actions aligned with financial benefits rather than purely medical needs, which could indirectly reflect providers' perspectives on navigating such a payment structure.	The DRG-based payment system incentivized the growth of stroke units but also led to patient reclassification for financial gain, without significant improvement in outcomes between hospitals with and without stroke units.	The DRG system increased stroke unit treatments and higher-paying classifications, but mortality and readmission rates remained similar between hospitals. Length of stay was often extended to meet DRG reimbursement thresholds.	Data limitations, especially incomplete comorbidity reporting, hinder quality assessments. Financial incentives encourage regrouping, highlighting the need for improved DRG design and data collection.
4	Explaining health care professionals’ resistance to implement Diagnosis Related Groups: (No) benefits for society, patients, and professionals	L.G. Tummers, Steven Van de Walle	To analyze the resistance of Dutch mental health professionals to implementing DRGs, exploring perceived societal, patient, and personal benefits.	Survey of 1,317 Dutch mental health professionals, including psychologists, psychotherapists, and psychiatrists	Quantitative survey-based study with multivariate analysis	Netherlands	Healthcare providers in the study expressed strong resistance to DRGs, primarily due to the perception that DRGs fail to improve care quality or cost efficiency, undermine patient privacy, and impose significant administrative burdens. They doubted both societal and personal benefits of the system, viewing it as ineffective and detrimental to their professional autonomy.	Resistance to DRG implementation stems primarily from the perception that it does not improve care quality or cost efficiency, undermines patient privacy, and increases administrative burdens for professionals. Personal and societal benefits strongly influence willingness to implement the policy.	DRGs were perceived to lack benefits for care quality, cost efficiency, and patient welfare, while increasing professionals' workloads and reducing autonomy. Resistance stems from these inefficiencies and concerns about patient privacy. Policymakers should address these issues and involve professionals to ensure effective implementation.
5	Exploring the Perception of Medical Personnel Regarding DRGs Implementation in Greek Public Hospitals	Charalampos Rigas, Panagiotis Theodorou, Roxani Karagianni, Maria-Elisavet Psomiadi, Charalampos Platis	To explore doctors' perceptions of the implementation of the KEN-DRG system in Greek public hospitals, particularly its acceptance, impact on quality, and effectiveness of healthcare services.	245 doctors working in seven public hospitals in the 5th Health Region of Greece	Survey-based study with quantitative analysis	Greece	Healthcare providers expressed mixed views on the implementation of the KEN-DRG system in Greek public hospitals. Doctors with advanced education (specializations, MSc, or PhDs) held slightly more positive attitudes, recognizing potential benefits. However, many providers, particularly those with only basic medical degrees or lacking ICD-10 training, maintained a neutral or skeptical stance. Conc…	The KEN-DRG system has seen gradual acceptance among a portion of the medical population, but skepticism about patient benefits and concerns about reduced accessibility persist. Further training and reforms are essential to improve perceptions and effectiveness.	Doctors with medical degrees showed neutral attitudes toward the KEN-DRG system, while those with advanced degrees were slightly more positive. Concerns about reduced accessibility and limited patient benefits were widespread. The system’s potential was acknowledged, but effective implementation and adequate training are vital.	ICD-10 training improved doctors' attitudes toward DRG reform, but concerns about economic priorities over care quality persist. A national study and long-term evaluation are needed for comprehensive insights into KEN-DRG implementation.
6	Hospital Payment Based on Diagnosis-Related Groups Differs in Europe and Holds Lessons for the United States	Wilm Quentin, David Scheller-Kreinsen, Miriam Blümel, Alexander Geissler, Reinhard Busse	To analyze European DRG systems in five countries (England, France, Germany, the Netherlands, and Sweden), highlighting innovations and lessons for potential U.S. payment system reforms.	Data collected and analyzed from multiple European healthcare systems	Comparative analysis of DRG-based hospital payment systems in Europe	England, France, Germany, the Netherlands, Sweden	European healthcare providers generally acknowledge the effectiveness of DRGs in improving cost transparency and productivity. However, concerns exist about potential overemphasis on financial metrics, inadequate severity adjustments, and variability in resource allocation. Broad scope and integration of payment features, such as readmission costs and physician salaries, were highlighted as signi…	European DRG systems are more detailed and incorporate broader payment scopes than the U.S. Medicare system. They use global budgets, adjust payments for severity, and include additional payments for high-cost services. These features provide better cost control, improve care coordination, and align financial incentives with quality outcomes	European DRG systems ensure broader cost coverage, including readmissions and physician salaries. They incentivize efficiency and quality through mechanisms like best-practice tariffs and volume ceilings. These systems offer valuable models for improving U.S. payment systems.	DRG systems in Europe emphasize severity adjustments and use up-to-date cost data to calculate payment rates. Mechanisms like quality-based payments and cumulative complexity assessments improve care standards. Lessons from Europe demonstrate the potential for refining U.S. hospital payment systems to achieve better outcomes and cost control
7	Impact of the DRG-based reimbursement system on patient care and professional practice: perspectives of Swiss hospital physicians	Margrit Fässler, Verina Wild, Caroline Clarinval, Alois Tschopp, Jana A. Faehnrich, Nikola Biller-Andorno	To evaluate the perceived effects of the SwissDRG system on patient care and professional practice, focusing on quality, equity, and efficiency.	382 physicians participated	Cross-sectional survey of physicians in Swiss hospitals	Switzerland	Healthcare providers perceived the SwissDRG system as increasing economic pressure, often compromising patient care. Physicians highlighted conflicts between clinical priorities and hospital financial interests, with concerns about under- and over-treatment and reduced autonomy. While quality and job satisfaction were rated as good, further economic pressures could jeopardize the system's perform…	The SwissDRG system was seen to promote efficiency but raised ethical concerns, including compromised patient-oriented care and professional autonomy. Careful monitoring and governance are needed to ensure that cost-containment efforts do not undermine care quality or equity.	SwissDRG introduced cost-efficiency but led to increased administrative burdens and concerns about under- and over-treatment. Physicians reported tensions between economic and patient care priorities. While overall care quality was rated positively, job satisfaction decreased for some.	Economic considerations often influenced clinical decisions, highlighting conflicts of interest. Time for patient communication and professional training decreased due to administrative demands. Ongoing monitoring and better management strategies are essential to address these challenges and improve system sustainability.
8	The Diagnosis Related Groups Enhanced Electronic Medical Record	Marcel Lucas Müller, Thomas Bürkle, Sebastian Irps, Norbert Roeder, Hans-Ulrich Prokosch	To enhance physicians' coding compliance and accuracy for Diagnosis Related Groups (DRGs) through an integrated user interface in the EMR.		Implementation study of a user interface within an Electronic Medical Record (EMR) system	Healthcare providers at a university hospital.Country: Germany		The integration of a DRG Control Center within the EMR significantly improves the accuracy and completeness of documentation related to DRG coding, which is crucial for hospital reimbursement	The implementation resulted in better access to clinical and coding guidelines, leading to enhanced compliance with DRG documentation requirements and improved understanding among clinicians regarding the impact of accurate coding on hospital reimbursement.	The study highlighted that many physicians find coding tasks time-consuming and challenging; thus, integrating these tasks into their clinical workflow can improve compliance. Furthermore, the web-based DRG portal established as part of this project facilitates ongoing education and support for healthcare providers regarding DRG-related processes.
9	The impacts of DRG-based payments on health care provider behaviors under a universal coverage system: A population-based study	Shou-Hsia Cheng, Chi-Chen Chen, Shu-Ling Tsai	To examine the impacts of diagnosis-related group (DRG) payments on health care provider's behavior under a universal coverage system in Taiwan.	78,478 patients (39,239 in the intervention group and 39,239 in the comparison group)	Population-based natural experiment study design	Taiwan	The study suggests that healthcare providers in Taiwan responded to the introduction of DRG-based payments by: Reducing the length of hospital stays Decreasing the intensity of care (fewer medication orders, diagnostic/treatment orders, and special material/device orders) Maintaining similar levels of health outcomes (emergency department visits, readmissions, and mortality) summarize in 3 lines	The introduction of DRG-based payments under Taiwan's universal coverage system resulted in shortened length of stay and reduced intensity of care, without significant changes in health care outcomes. These findings may be valuable to other countries developing or reforming their payment systems under universal coverage.	The introduction of DRG payments resulted in a 10% decrease in length of stay for the intervention group compared to the comparison group. Intensity of care, measured by number of medication orders, diagnostic/treatment orders, and special material/device orders, also decreased significantly in the intervention group
10	Using diagnosis-related groups: The situation in the United Kingdom National Health Service and in Germany	M. Lungen, B. Dredge, A. Rose, C. Roebuck, E. Plamper, K. Lauterbach, and the Working Group	The article aims to compare the implementation and perspectives of Diagnosis-Related Groups (DRGs) in the healthcare systems of the United Kingdom and Germany		comparative analysis	1 united kingdom(england), 2 germany	The perspectives of different healthcare stakeholders on the implementation of Diagnosis-Related Groups (DRGs) in Germany and the UK reveal contrasting approaches and expectations. Hospital management in Germany actively participated in DRG cost calculations to influence the system and gain insights, while UK hospitals are experiencing a gradual implementation process. Physicians in Germany expre…	Both countries are implementing DRGs but with different goals: The UK aims to expand services while improving cost efficiency Germany seeks to attain cost-efficiency without compromising quality and access1
11	Variation in Hospital Length of Stay: Do Physicians Adapt Their Length of Stay Decisions to What Is Usual in the Hospital Where They Work?	Judith D. de Jong, Gert P. Westert, Ronald Lagoe, and Peter P. Groenewegen	To test the hypothesis that physicians who work in different hospitals adapt their length of stay decisions to what is usual in the hospital under consideration.	sample sizes varied by DRG and year, ranging from 8,137 to 62,682 discharges	study design was observational, using secondary data analysis and multilevel modeling	New York state in the United States.	This suggests that physicians adapt their practices to fit the local standards or expectations of the hospital where they are treating patients. The study found that variation in LOS is significantly greater between hospitals than within hospitals. This indicates that hospital-level factors, such as policies, resource availability, or managerial practices, have a stronger influence on LOS than in…	Physicians adapt to their colleagues or to the managerial demands of the particular hospital in which they work. The hospital and broader work environment should be taken into account when developing effective interventions to reduce variation in medical practice	There was significantly more variation in length of stay between hospitals than within hospitals for most DRGs studied. Physicians working in two hospitals had patient lengths of stay comparable to the usual practice in the hospital where the procedure was performed.
13	What can we learn from international comparisons of costs by DRG?	Authors: M. Pirson, L. Schenker, D. Martins, J. J. Chalé, P. Leclercq	The objective of this study was to compare costs data by diagnosis related group (DRG) between Belgium and Switzerland	36,514 Belgian inpatient stays and 63,923 Swiss inpatient stays	Comparative analysis of cost data by DRG	Belgium and Switzerland		The study concluded that it is possible to make international comparisons of DRG costs, but only if there is standardization of the case-mix between countries and comparable accountancy methodologies are used. Harmonization of DRG groupers, nomenclatures, and accountancy methodologies across Europe is recommended to facilitate future comparisons

## Sheet: Risk bias
					Domain 1: Bias due to Confounding (Variant A)				Domain 2: Bias in Classification of Interventions					Domain 3: Bias in Selection of Participants										Domain 4: Bias Due to Deviations from Intended Interventions (Effect of Assignment)				Domain 5: Bias Due to Missing Data				Domain 6: Bias in Measurement of the Outcome				Domain 7: Bias in Selection of the Reported Result				Overall Bias
authors name		Title name	1.1 Did the authors control for all important confounding factors?	1.2 Were confounding factors measured validly and reliably?	1.3 Did authors control for any post-intervention variables	1.4 Did negative controls or other evidence suggest unmeasured confounding?	2.1 Was intervention classification based on post-follow-up events?	2.2 If yes to 2.1, were comparators included until definition fulfilled?	2.3 Was all info used to classify interventions recorded before intervention?	2.4 Was classification influenced by knowledge of outcome?	2.5 Was intervention status correctly classified for nearly all participants?	3.1 Was group assignment based on post-baseline events?	3.2 Were participants excluded after follow-up start?	3.3 Did follow-up and intervention start at the same time?	3.4 Was effect constant over time?	3.5 Was selection based on post-intervention variables?	3.6 Were post-intervention variables related to intervention?	3.7 Were post-intervention variables related to outcome?	3.8 Did analysis correct for selection bias?	3.9 Did sensitivity analyses show minimal selection bias	3.10 Were biases severe enough to exclude the result?	4.1 Was the study in an experimental context?	4.2 Did participants deviate from intended interventions due to study procedures?	4.3 Did personnel undermine intervention implementation?	4.4 Were deviations likely to affect outcome?	4.5 Was analysis appropriate for effect of assignment?	5.1 Was outcome data available for all participants?	5.2 If not, was data likely dependent on outcome?	5.3 Could missing data bias the estimate?	5.4 Was missing data handled appropriately?	6.1 Was the method of outcome measurement appropriate?	6.2 Could measurement have differed between groups?	6.3 Was measurement influenced by knowledge of intervention?	6.4 Could this have affected outcome assessment?	7.1 Were results selected from multiple outcome measures?	7.2 Were analysis decisions made after seeing the results?	7.3 Were outcome measurements reported selectively?	7.4 Were results based on pre-specified analysis plan?
Francis H. Roger France		Case mix use in 25 countries: a migration success but international comparisons failure	SN	NA	NA	N	N	NA	Y	N	PY	N	NA	NA	NA	NA	NA	NA	NA	NA	N	N	NA	NA	NA	N	PN	NI	PY	N	PY	Y	PY	PY	Y	PY	PY	NI		Serious risk of bias
Judith D. de Jong, Gert P. Westert, Cheryl M. Noetscher, Peter P. Groenewegen		Does managed care make a difference? Physicians' length of stay decisions under managed and non-managed care	PY	Y	N	N	N	NA	Y	N	Y	N	N	PY	PY	N	NA	NA	PY	NA	N	N	NA	NA	NA	Y	PY	PN	PY	N	Y	N	N	N	N	NI	N	NI		Moderate risk of bias
Victor Bystrov, Anna Staszewska-Bystrova, Daniel Rutkowski, Tomasz Hermanowski		Effects of DRG-based hospital payment in Poland on treatment of patients with stroke	PN	PN	N	PY	N	NA	Y	N	PY	N	PY	PY	PY	PY	PY	Y	N	N	N	N	NA	PY	Y	N	PN	PY	Y	N	Y	PY	N	PY	N	PY	PY	PY		Serious risk of bias
L.G. Tummers, Steven Van de Walle		Explaining health care professionals’ resistance to implement Diagnosis Related Groups: (No) benefits for society, patients, and professionals	PY	Y	N	N	N	NA	Y	N	PY	N	PY	PY	PY	PY	Y	Y	N	N	N	N	NA	NA	NA	Y	PN	PY	Y	N	Y	N	N	N	N	NI	N	NI		Serious risk of bias
Charalampos Rigas, Panagiotis Theodorou, Roxani Karagianni, Maria-Elisavet Psomiadi, Charalampos Platis		Exploring the Perception of Medical Personnel Regarding DRGs Implementation in Greek Public Hospitals	PY	Y	N	N	N	NA	Y	N	Y	N	PY	PY	PY	PY	Y	Y	N	N	N	NA	NA	NA	Y	PN	PY	Y	N	Y	N	N	N	N	N	NI	N	NI		Serious risk of bias
Wilm Quentin, David Scheller-Kreinsen, Miriam Blümel, Alexander Geissler, Reinhard Busse		Hospital Payment Based on Diagnosis-Related Groups Differs in Europe and Holds Lessons for the United States	N	NA	NA	N	N	NA	Y	N	Y	N	NA	NA	NA	PY	Y	Y	N	N	N	NA	NA	NA	PN	PY	PY	PY	N	PY	Y	N	N	N	N	PY	N	NI		Serious risk of bias
Margrit Fässler, Verina Wild, Caroline Clarinval, Alois Tschopp, Jana A. Faehnrich, Nikola Biller-Andorno		Impact of the DRG-based reimbursement system on patient care and professional practice: perspectives of Swiss hospital physicians	PY	Y	N	N	N	NA	Y	N	N	PY	PY	PY	Y	Y	N	N	N	N	NA	NA	NA	Y	PN	PY	Y	N	Y	N	N	N	N	N	N	NI	N	NI		Serious risk of bias
Marcel Lucas Müller, Thomas Bürkle, Sebastian Irps, Norbert Roeder, Hans-Ulrich Prokosch		The Diagnosis Related Groups Enhanced Electronic Medical Record	PN	Y	N	N	N	Y	N	Y	PY	PY	Y	Y	Y	N	N	NA	Y	PN	PY	Y	N	Y	N	N	N	PY	N	NI	PY	Y	N	PY	N	NI	N	NI		Serious risk of bias
Shou-Hsia Cheng, Chi-Chen Chen, Shu-Ling Tsai		The impacts of DRG-based payments on health care provider behaviors under a universal coverage system: A population-based study	PY	PY	N	N	PY	NA	N	N	PY	N	N	PY	NA	PY	N	N	N	PY	N	NI	N	PY	N	PY	N	PY	N	NI	PY	N	N	N	N	NI	N	NI		Moderate risk of bias
M. Lungen, B. Dredge, A. Rose, C. Roebuck, E. Plamper, K. Lauterbach, and the Working Group		Using diagnosis-related groups: The situation in the United Kingdom National Health Service and in Germany		PY	PY	N	PY	NA	N	N	PY	N	N	PY	NA	PY	N	N	N	PY	N	NI	N	PY	N	PY	N	PY	N	NI	PY	N	N	N	N	NI	N	NI		Moderate risk of bias
Judith D. de Jong, Gert P. Westert, Ronald Lagoe, and Peter P. Groenewegen		Variation in Hospital Length of Stay: Do Physicians Adapt Their Length of Stay Decisions to What Is Usual in the Hospital Where They Work?		N	Y	N	N	NA	N	N	PY	NA	N	PY	NA	PY	N	PY	PN	PN	N	N	N	PY	N	PY	N	PY	N	PN	PY	PN	N	N	PY	NI	N	NI	NI	Moderate risk of bias
Authors: M. Pirson, L. Schenker, D. Martins, J. J. Chalé, P. Leclercq		What can we learn from international comparisons of costs by DRG?		N	N	PY	NI	NA	N	N	PY	NA	NA	NA	NA	N	N	NA	N	N	PN	N	PN	PY	NA	N	N	N	NA	PY	Y	PY	NA	N	N	N	NI	NI	N	Serious risk of bias

## Sheet: Prevalence studies_qualitative
Study name	Study design	Author name	1 Was the sample frame appropriate to address the target population?	2 Were study participants sampled in an appropriate way?	3 Was the sample size adequate?	4 Were the study subjects and the setting described in detail?	5 Was the data analysis conducted with sufficient coverage of the identified sample?	6 Were valid methods used for the identification of the condition?	7 Was the condition measured in a standard, reliable way for all participants?	8 Was there appropriate statistical analysis?	9 Was the response rate adequate, and if not, was the low response rate managed appropriately?	REMARKS
Case mix use in 25 countries: a migration success but international comparisons failure	Descriptive international overview	Francis H. Roger France	Yes	Yes	Not applicable	yes	unclear	unclear	yes	Not applicable	yes	high quality	yes:5, unclear:2, not applicable: 2

## Sheet: Cross sectional qualitative
study name	study desgin	Author name	Were the criteria for inclusion in the sample clearly defined?	Were the study subjects and the setting described in detail?	Was the exposure measured in a valid and reliable way?	Were objective, standard criteria used for measurement of the condition?	Were confounding factors identified?	Were strategies to deal with confounding factors stated?	Were the outcomes measured in a valid and reliable way?	Was appropriate statistical analysis used?	REMARKS
Judith D. de Jong, Gert P. Westert, Cheryl M. Noetscher, Peter P. Groenewegen	Observational study using multilevel analysis	Judith D. de Jong, Gert P. Westert, Cheryl M. Noetscher, Peter P. Groenewegen	yes	yes	yes	yes	no	yes	yes	yes	high quality	yes:7, unclear:0, no:1
Victor Bystrov, Anna Staszewska-Bystrova, Daniel Rutkowski, Tomasz Hermanowski	Observational study using administrative data analysis	Victor Bystrov, Anna Staszewska-Bystrova, Daniel Rutkowski, Tomasz Hermanowski	yes	yes	no	yes	no	yes	yes	yes	high quality	yes:6, unclear:0, no:2
L.G. Tummers, Steven Van de Walle	Quantitative survey-based study with multivariate analysis	L.G. Tummers, Steven Van de Walle	yes	yes	unclear	yes	not applicable	yes	yes	yes	high quality	yes:6, unclear:1, not applicable: 1
Charalampos Rigas, Panagiotis Theodorou, Roxani Karagianni, Maria-Elisavet Psomiadi, Charalampos Platis	Survey-based study with quantitative analysis	Charalampos Rigas, Panagiotis Theodorou, Roxani Karagianni, Maria-Elisavet Psomiadi, Charalampos Platis	yes	yes	yes	yes	no	unclear	yes	yes	high quality	yes:6, unclear:1, no:1
Wilm Quentin, David Scheller-Kreinsen, Miriam Blümel, Alexander Geissler, Reinhard Busse	Comparative analysis of DRG-based hospital payment systems in Europe	Wilm Quentin, David Scheller-Kreinsen, Miriam Blümel, Alexander Geissler, Reinhard Busse	yes	yes	no	yes	no	yes	yes	yes	high quality	yes:6, unclear:0, no:2
Margrit Fässler, Verina Wild, Caroline Clarinval, Alois Tschopp, Jana A. Faehnrich, Nikola Biller-Andorno	Cross-sectional survey of physicians in Swiss hospitals	Margrit Fässler, Verina Wild, Caroline Clarinval, Alois Tschopp, Jana A. Faehnrich, Nikola Biller-Andorno	yes	yes	no	yes	yes	no	yes	yes	high quality	yes:6, unclear:2,
Marcel Lucas Müller, Thomas Bürkle, Sebastian Irps, Norbert Roeder, Hans-Ulrich Prokosch	Implementation study of a user interface within an Electronic Medical Record (EMR) system	Marcel Lucas Müller, Thomas Bürkle, Sebastian Irps, Norbert Roeder, Hans-Ulrich Prokosch	yes	yes	unclear	yes	no	yes	yes	yes	high quality	yes:6, unclear:1, no:1
Shou-Hsia Cheng, Chi-Chen Chen, Shu-Ling Tsai	Population-based natural experiment study design	Shou-Hsia Cheng, Chi-Chen Chen, Shu-Ling Tsai	yes	yes	unclear	yes	yes	no	yes	yes	high quality	yes:6, unclear:1, no:2
Judith D. de Jong, Gert P. Westert, Ronald Lagoe, and Peter P. Groenewegen	comparative analysis	M. Lungen, B. Dredge, A. Rose, C. Roebuck, E. Plamper, K. Lauterbach, and the Working Group	yes	yes	yes	no	yes	yes	yes	yes	high quality	yes:7, no:1
M. Lungen, B. Dredge, A. Rose, C. Roebuck, E. Plamper, K. Lauterbach, and the Working Group	study design was observational, using secondary data analysis and multilevel modeling	Judith D. de Jong, Gert P. Westert, Ronald Lagoe, and Peter P. Groenewegen	yes	yes	yes	yes	yes	yes	yes	yes	high quality	yes:8
Authors: M. Pirson, L. Schenker, D. Martins, J. J. Chalé, P. Leclercq	Comparative analysis of cost data by DRG	Authors: M. Pirson, L. Schenker, D. Martins, J. J. Chalé, P. Leclercq	yes	yes	unclear	yes	yes	yes	yes	yes	high quality	yes:7, unclear:1
